# Supplementary material for: Spatiotemporal and genomic analysis of carbapenem resistance elements in Enterobacterales from hospital inpatients and natural water ecosystems of an Irish city
Source: Microbiol Spectr. 2024 Nov 27;13(1):e00904-24. doi: 10.1128/spectrum.00904-24 (PMC11705828; doi:10.1128/spectrum.00904-24)
Supplement: Supplemental tables and figures — Tables S1 to S6; Fig. S1 to S3. [file spectrum.00904-24-s0001.xlsx]

## Sheet: Table S1 Sampling & phenotypic 
Table 1: Summary of sampling and phenotypic data
ID	Species	ST	Source	Sampling Date	CEG	CEG Plasmid	CPD	CPD/CV	FOX	MEM	ETP	AMP	CIP	CN	C	K	W	S10	TE	NA	CTX	CAZ	AMR genes
B18083	Klebsiella pneumoniae	323	Seawater	2018-08-01	blaOXA-48	pB18083_1_OXA48	6	11	22	18	14	6	13	9	23	14	6	8	6	8	6	7	OqxA, OqxB, aac(3)-IIa, aac(6')-Ib-cr, aph(3'')-Ib, aph(6)-Id, blaCTX-M-15, blaOXA-1, blaOXA-48, blaSHV-187, blaTEM-1B, dfrA14, fosA6, fosA7, qnrB1, sul2, tet(A)
B18185	Klebsiella pneumoniae	101	Hospital	2018-11-01	blaOXA-48	pB18185_1_OXA48	6	6	6	12	9	6	6	6	6	6	6	10	16	6	6	13	OqxA, OqxB, aac(3)-IIa, aadA2, ant(3'')-Ia, aph(3'')-Ib, aph(3')-VIb, blaCTX-M-14b, blaOXA-48, blaSHV-106, blaTEM-1A,cmlA1, dfrA14, floR, fosA, mph(A), sul3
B18235	Klebsiella pneumoniae	11	Estuary	2018-12-01	blaOXA-48	pB18235_1_OXA48	6	6	18	19	15	6	6	13	15	6	6	16	21	6	6	6	OqxA, OqxB, aac(3)-IIa, aac(6')-Ib-cr, aadA2, aph(3')-Ia, blaCTX-M-15, blaOXA-1, blaOXA-48, blaSHV-182, dfrA12, fosA6, mph(A), sul1
B18271	Escherichia coli	540	Seawater	2018-12-01	blaOXA-48	pB18271_1_OXA48	6	6	19	19	18	6	15	21	21	6	6	6	6	6	6	16	aph(3'')-Ib, aph(3')-VIb, aph(6)-Id, blaCTX-M-14b, blaOXA-48, blaTEM-1B, dfrA14, qnrS1, sul2, tet(A)
B18291	Klebsiella pneumoniae	11	Seawater	2018-12-01	blaOXA-48	pB18291_1_OXA48	6	6	17	19	15	6	6	12	15	6	6	14	19	6	6	6	OqxA, OqxB, aac(3)-IIa, aac(6')-Ib-cr, aadA2, aph(3')-Ia, blaCTX-M-15, blaOXA-1, blaOXA-48, blaSHV-182, dfrA12, fosA6, mph(A), sul1
B19321	Klebsiella variicola	1563	WWTP*	2019-07-01	blaOXA-48	pB19321_1_OXA48	15	15	13	6	12	6	28	19	25	21	26	16	6	26	12	24	OqxA, OqxB, blaLEN17, blaOXA-48, fosA, tet(D)
B19446	Enterobacter hormaechei	135	Estuaring lagoon	2019-08-01	blaOXA-48	pB19446_1_OXA48	6	6	6	20	15	6	29	21	23	22	27	17	21	22	13	18	OqxA, OqxB, blaACT-14, blaOXA-48, fosA
B20118	Escherichia coli	38	Estuaring lagoon	2020-02-01	blaOXA-48	N/A	16	17	18	21	13	6	33	6	18	6	6	21	21	15	15	22	aac(3)-IId, aadA5, aph(3'')-Ib, aph(6)-Id, blaOXA-48, blaTEM-1B, dfrA17, mph(A), sul1, sul2
B20121	Klebsiella pneumoniae	17	Seawater	2020-02-01	blaOXA-48	pB20121_1_OXA48	21	21	21	16	15	6	30	22	27	23	28	19	23	22	17	15	OqxA, OqxB, blaOXA-48, blaSHV-187, fosA6
B20154	Klebsiella pneumoniae	289	Seawater	2020-03-01	blaOXA-48	pB20154_1_OXA48	19	19	10	19	13	6	22	23	13	24	15	18	14	6	17	23	OqxA, OqxB, blaOXA-48, blaSHV-110, fosA6
B20158	Klebsiella pneumoniae	289	Seawater	2020-03-01	blaOXA-48	pB20158_1_OXA48	17	17	10	20	13	6	21	20	13	22	15	17	15	6	16	24	OqxA, OqxB, blaOXA-48, blaSHV-110, fosA6
CI190083	Citrobacter freundii	261	Human Rectal	2019-06-01	blaOXA-48	pCI190083_1_OXA48	6	6	6	6	6	6	21	12	23	17	29	18	24	6	6	12	aac(3)-IIa, aac(6')-Ib-cr, aac(6')-If, blaCMY-135, blaCTX-M-15, blaOXA-1, blaOXA-48
CI190534	Citrobacter freundii	125	Human Rectal	2019-12-01	blaOXA-48	pCI190534_1_OXA48	14	13	6	21	16	6	20	6	21	6	6	17	22	6	17	23	aac(6')-If, ant(2'')-Ia, blaCMY-48, blaOXA-48, dfrA14, qnrS1
EN190254	Enterobacter hormaechei	78	Human Blood	2019-03-01	blaOXA-48	pEN190254_1_OXA48	6	6	6	19	14	6	6	8	6	11	6	6	7	6	6	6	OqxA, OqxB, aac(3)-IIa, aac(6')-Ib-cr, ant(3'')-Ia, aph(3'')-Ib, aph(6)-Id, blaACT-5, blaCTX-M-15, blaOXA-1, blaOXA-48, blaTEM-1B, catA1, dfrA14, fosA, qnrB1, sul2, tet(A)
EN200458	Enterobacter hormaechei	419	Hospital environment	2020-07-01	blaOXA-48	pEN200458_1_OXA48	6	6	6	16	12	6	25	21	24	18	6	6	6	14	6	6	OqxA, OqxB, aph(3'')-Ib, aph(6)-Id, blaACT-14, blaOXA-48, blaSHV-12, blaTEM-1B, blaVIM-1, dfrA19, fosA, qnrA1, sul1, tet(D)
KO190245	Klebsiella oxytoca	364	Human Rectal	2019-12-01	blaOXA-48	pKO190245_1_OXA48	29	30	27	24	21	6	30	21	27	19	27	16	21	22	19	26	OqxA, OqxB, blaOXA-48, blaOXY-2-1, fosA
KO190322	Klebsiella pasteurii	416	Human Rectal	2019-08-01	blaOXA-48	pKO190322_1_OXA48	23	24	21	23	19	6	20	20	23	19	27	15	23	20	25	24	OqxA, OqxB, blaOXA-48, blaOXY-4-1, fosA, qnrS1
KO190356	Klebsiella pasteurii	416	Human Rectal	2019-07-01	blaOXA-48	pKO190356_1_OXA48	29	29	23	19	16	6	23	22	30	23	31	16	24	19	21	25	OqxA, OqxB, blaOXA-48, blaOXY-4-1, fosA, qnrS1
KO2008341	Klebsiella michiganensis	95	Human Rectal	2020-04-01	blaOXA-48	pKO2008341_1_OXA48	18	18	20	20	17	6	14	20	22	16	28	20	22	6	20	26	OqxA, OqxB, blaOXA-392, blaOXA-48, blaOXY-5-1, fosA, sul1
KO200862	Klebsiella pasteurii	416	Human Rectal	2020-12-01	blaOXA-48	pKO200862_1_OXA48	24	24	23	19	18	6	22	22	26	23	28	17	24	17	22	24	OqxA, OqxB, blaOXA-48, blaOXY-4-1, fosA, qnrS1
KP190412	Klebsiella pneumoniae	252	Human Blood	2019-10-01	blaOXA-48	pKP190412_1_OXA48	17	17	11	6	6	6	29	20	26	21	26	16	20	22	13	23	OqxA, OqxB, blaOXA-48, blaSHV-1, fosA
B18188	Klebsiella pneumoniae	258	Hospital sewage	2018-11-01	blaKPC-2	pB18188_1_KPC2	6	6	10	10	9	6	6	17	15	6	16	16	15	6	6	6	OqxA, OqxB, aac(6')-Ib, blaKPC-2, blaOXA-9, blaSHV-182, blaTEM-1A, fosA6
B18196	Citrobacter freundii	116	Hospital sewage	2018-11-01	blaKPC-2	pB18196_1_KPC2	6	6	6	6	9	6	21	9	24	15	6	16	6	6	6	6	aac(3)-IId, aadA2, blaCMY-135, blaKPC-2, blaTEM-1B, dfrA12, mph(A), sul1
B19293	Klebsiella pneumoniae	188	Seawater	2019-07-01	blaKPC-2	N/A	6	6	17	18	15	6	18	8	22	18	6	18	6	15	12	10	ARR-3 ,OqxA ,OqxB ,aac(6')-IIc, aac(6')-Ib-cr, blaKPC-2, dfrA27, ere(A), fosA6, qnrB6, sul1, tet(A)
KP1806281	Klebsiella pneumoniae	2202	Human stool	2018-07-01	blaKPC-2	pKP1806281_1_KPC2	6	6	18	16	16	6	29	20	25	20	26	16	22	20	13	14	OqxA, OqxB, blaKPC-2, blaOXA-9, blaSHV-145, blaTEM-1A, fosA
KP1902196	Klebsiella pneumoniae	258	Human rectal	2019-04-01	blaKPC-2	pKP1902196_1_KPC2	6	6	10	14	12	6	6	19	6	6	6	17	15	6	8	8	OqxA, OqxB, aac(6')-Ib, aadA2, aph(3')-Ia, blaKPC-2, blaOXA-9, blaSHV-182, blaTEM-1A, catA1, dfrA12, fosA6, mph(A), sul1
KP2009864	Klebsiella pneumoniae	42	Human rectal	2020-09-01	blaKPC-2	pKP2009864_1_KPC2	6	6	17	18	17	6	27	21	22	22	6	19	19	20	9	9	OqxA, OqxB, blaACC-1, blaKPC-2, blaOXA-9, blaSHV-145, blaTEM-1A, dfrA16, fosA, sul1
B19374	Escherichia coli	382	Seawater	2019-08-01	blaNDM-5	pB19374_1_NDM5	6	6	6	20	18	6	28	19	23	20	6	14	22	22	6	6	aadA2, blaNDM-5, blaTEM-1B, dfrA12, sul1
B19429	Escherichia coli	405	Estuary	2019-08-01	blaNDM-5	pB19429_1_NDM5	6	6	6	6	6	6	6	22	22	22	6	15	6	6	6	6	aadA2, blaCMY-42, blaNDM-5, blaTEM-1B, dfrA12, mph(A), sul1, tet(A)
B19522	Escherichia coli	940	Seawater	2019-09-01	blaNDM-5	pB19522_1_NDM5	6	6	6	13	11	6	6	19	6	19	6	12	6	6	6	6	ant(3'')-Ia, blaNDM-5, blaOXA-1, catA1, dfrA1, tet(B)
B20105	Escherichia coli	405	Estuary	2020-02-01	blaNDM-5	pB20105_1_NDM5	6	6	6	6	6	6	6	16	20	16	6	11	6	6	6	6	aadA2, blaCMY-42, blaNDM-5, dfrA12, mph(A), sul1, tet(A)
B20123	Escherichia coli	95	Seawater	2020-02-01	blaNDM-5	pB20123_1_NDM5	6	6	6	10	11	6	23	20	27	20	6	14	22	6	6	6	aadA2, blaNDM-5, dfrA12, dfrA5, mph(A), sul1
B20127	Escherichia coli	167	Seawater	2020-02-01	blaNDM-5	pB20127_1_NDM5	6	6	6	6	6	6	6	19	21	20	6	15	6	6	6	6	aadA2, blaCMY-42, blaNDM-5, dfrA12, mph(A), sul1, tet(A)
B20159	Escherichia coli	167	Seawater	2020-03-01	blaNDM-5	pB20159_1_NDM5	6	6	6	6	6	6	6	20	23	19	6	6	6	6	6	6	aadA2 ,aph(6)-Id, blaCMY-42, blaNDM-5, dfrA12, mph(A), sul1, sul2, tet(A)
EC190486	Escherichia coli	46	Human rectal	2019-01-01	blaNDM-5	pEC190486_1_NDM5	6	6	6	8	8	6	22	6	22	6	6	15	6	16	6	6	aadA2 ,aph(6)-Id, blaNDM-5, blaTEM-1B, dfrA12, dfrA14, mph(A), qnrS1, rmtB, sul1, tet(A)
EC190329	Escherichia coli	405	Human rectal	2019-02-01	blaNDM-5	pEC190329_1_NDM5	6	6	6	6	6	6	6	20	14	20	6	15	6	6	6	6	aadA2, blaNDM-5, blaTEM-1B, dfrA12, mph(A), qepA4, sul1, tet(B)
KP1906522	Klebsiella pneumoniae	3181	Human rectal	2019-07-01	blaNDM-5	pKP1906522_1_NDM5	6	6	6	13	12	6	18	22	24	6	6	19	19	16	6	6	OqxA, OqxB, aac(6')-Ib-cr, aac(6')-Il, aadA5, aph(3')-Ia, aph(3')-VI, blaCTX-M-15, blaNDM-5, blaOXA-10, blaOXA-1, blaSHV-187, dfrA17, fosA6, mph(A), qnrS1, sul1
EC190759	Escherichia coli	131	Human rectal	2019-09-01	blaNDM-5	pEC190759_1_NDM5	6	6	6	13	12	6	16	19	21	20	6	15	23	6	6	6	aadA5, aph(3')-VI, blaNDM-5, blaTEM-1B, dfrA17, qnrS1, sul1
EC200461	Escherichia coli	648	Human rectal	2020-09-01	blaNDM-5	pEC200461_1_NDM5	6	6	6	13	9	6	6	22	21	22	6	12	6	6	6	6	aadA5, blaNDM-5, blaTEM-1B, dfrA17, sul1, tet(B)
* Wastewater treatment plant

## Sheet: Table S2 Carbapenemase plasmids
Table 2: Summary of carbapenemase plasmids.
Plasmid ID	Inc Group	Size (bp)	MOB	MPF	Mobilisation	CPE gene	Other AMR genes	Mash nearest neighbor	Mash neighbor distance	Mash neighbor identification	Toxin/Anti-toxin system
pB18083_1_OXA48	IncL	63589	MOBP	MPF_I	conjugative	blaOXA-48	N/A	CP027039	0	Klebsiella pneumoniae	pemIK
pB18185_1_OXA48	IncM1	69740	MOBP	MPF_I	conjugative	blaOXA-48	aph(3")-Ib, aph(3')-Ib, blaCTX-M-14b	CP018452	0.000780658	Klebsiella pneumoniae	pemIK
pB18235_1_OXA48	IncL	63589	MOBP	MPF_I	conjugative	blaOXA-48	N/A	CP027039	0	Klebsiella pneumoniae	pemIK
pB18271_1_OXA48	IncM1	74322	MOBP	MPF_I	conjugative	blaOXA-48	aph(3")-Ib, aph(3')-Ib, blaCTX-M-14b, qnrS1	KP025948	0.00366686	Proteus mirabilis	pemIK
pB18291_1_OXA48	IncL	63589	MOBP	MPF_I	conjugative	blaOXA-48	N/A	CP027039	0	Klebsiella pneumoniae	pemIK
pB19321_1_OXA48	IncL	64740	MOBP	MPF_I	conjugative	blaOXA-48	N/A	LR025105	0.00793	Escherichia coli	pemIK
pB19446_1_OXA48	IncL	63589	MOBP	MPF_I	conjugative	blaOXA-48	N/A	LR025105	4.76906e-05	Escherichia coli	pemIK
B20118*	N/A	N/A	N/A	N/A	N/A	blaOXA-48	N/A	N/A	N/A	N/A	N/A
pB20121_1_OXA48	IncL	63589	MOBP	MPF_I	conjugative	blaOXA-48	N/A	LR025105	0	Escherichia coli	pemIK
pB20154_1_OXA48	IncL	63589	MOBP	MPF_I	conjugative	blaOXA-48	N/A	LR025105	0	Escherichia coli	pemIK
pB20158_1_OXA48	IncL	63589	MOBP	MPF_I	conjugative	blaOXA-48	N/A	LR025105	0	Escherichia coli	pemIK
pCI190083_1_OXA48	IncL	85838	MOBP	MPF_I	conjugative	blaOXA-48	N/A	CP027039	0.00804257	Klebsiella pneumoniae	pemIK
pCI190534_1_OXA48	IncL	63589	MOBP	MPF_I	conjugative	blaOXA-48	N/A	CP027039	0	Klebsiella pneumoniae	pemIK
pEN190254_1_OXA48	IncL	63589	MOBP	MPF_I	conjugative	blaOXA-48	N/A	LR025105	0	Escherichia coli	pemIK
pEN200458_1_OXA48	IncL	63589	MOBP	MPF_I	conjugative	blaOXA-48	N/A	LR025105	0	Escherichia coli	pemIK
pKO190245_1_OXA48	IncL	48656	-	MPF_I	non-mobilisable	blaOXA-48	N/A	LN864820	0.000409992	Citrobacter freundii	pemIK
pKO190322_1_OXA48	IncL	63589	MOBP	MPF_I	conjugative	blaOXA-48	N/A	LR025105	7.15897e-05	Escherichia coli	pemIK
pKO190356_1_OXA48	IncL	48372	-	MPF_I	non-mobilisable	blaOXA-48	N/A	LN864820	0.00113443	Citrobacter freundii	pemIK
pKO2008341_1_OXA48	IncL	63589	MOBP	MPF_I	conjugative	blaOXA-48	N/A	LR025105	4.76906e-05	Escherichia coli	pemIK
pKO200862_1_OXA48	IncL	53659	MOBP	MPF_I	conjugative	blaOXA-48	N/A	KY213890	0.00162709	Klebsiella pneumoniae	pemIK
pKP190412_1_OXA48	IncL	63589	MOBP	MPF_I	conjugative	blaOXA-48	N/A	LR025105	0	Escherichia coli	pemIK
pB18188_1_KPC2	IncFIB(pQil), IncFII(pKP91)	116874	MOBF,MOBF	MPF_F	conjugative	blaKPC-2	blaOXA-9, blaTEM-1	CP022693	0.000906124	Klebsiella pneumoniae subsp. pneumoniae	vapBC
pB18196_1_KPC2	IncFIB(pB171), IncFII(Yp), IncX3	197775	MOBF,MOBP	MPF_F	conjugative	blaKPC-2	blaTEM-1, dfrA12, sul1, mph(A), aadA2, aac(3)-Iid,	MK124610	0.0158882	Citrobacter werkmanii	vapBC
B19293*	N/A	N/A			N/A	blaKPC-2	N/A	N/A	N/A	N/A	N/A
pKP1806281_1_KPC2	IncFII(pKP91)	128070	MOBF,MOBF	MPF_F	conjugative	blaKPC-2	blaOXA-9, blaTEM-1	CP044529	0.0177716	Klebsiella grimontii	vapBC, hok/sok
pKP1902196_1_KPC2	IncFIB(K), IncFIB(pQil), IncFII(pKP91)	317768	MOBF,MOBF	MPF_F	conjugative	blaKPC-2	blaOXA-9, blaTEM-1, dfrA12, sul1, mph(A), aadA2, aph(3)-Ia, catA1	CP028181	0.00687462	Klebsiella pneumoniae	vapBC, hok/sok. ?relE/stbE
pKP2009864_1_KPC2	IncFIB(K), IncFIB(pQil), IncFII(pKP91)	301425	MOBF,MOBF	MPF_F	conjugative	blaKPC-2	blaOXA-9, blaTEM-1	HG969997	0.025484	Klebsiella pneumoniae	vapBC, relE/stbE
pB19374_1_NDM5	IncFIA, IncFIB(AP001918), IncFII(pRSB107)	142988	MOBF,MOBP	MPF_F	conjugative	blaNDM-5	aadA2, dfrA12, sul1	CP018978	0.0263104	Escherichia coli	ccdAB, pemIK
pB19429_1_NDM5	IncFIA, IncFIB(AP001918),IncFIC(FII)	120124	MOBF	MPF_F	conjugative	blaNDM-5	aadA2, blaTEM-1B, dfrA12, mphA, sul1, tetA	AP018833	0.0196919	Escherichia coli	ccdAB, pemIK
pB19522_1_NDM5	IncX3	46161	MOBP	MPF_T	conjugative	blaNDM-5	N/A	CP012990	0	Klebsiella pneumoniae	ND
pB20105_1_NDM5	IncFIA, IncFII	118996	MOBF	MPF_F	conjugative	blaNDM-5	aadA2, dfrA12, mphA, sul1, tetA	AP018833	0.00993767	Escherichia coli	ccdAB, pemIK, vapBC
pB20123_1_NDM5	IncFIA, IncFIB(pB171), IncFII	148373	MOBF,MOBP	MPF_F	conjugative	blaNDM-5	aadA2, dfrA12, sul1	CP041547	0.0240597	Escherichia coli	ccdAB, pemIK
pB20127_1_NDM5	IncFIA, IncFIC(FII)	120441	MOBF	MPF_F	conjugative	blaNDM-5	aadA2, dfrA12, mphA, sul1, tetA	CP029113	0.00238081	Escherichia coli	ccdAB, pemIK, vapBC
pB20159_1_NDM5	IncFIA, IncFIC(FII)	120444	MOBF	MPF_F	conjugative	blaNDM-5	aadA2, dfrA12, mphA, sul1, tetA	CP029113	0.00232584	Escherichia coli	ccdAB, pemIK, vapBC
pEC190329_1_NDM5	IncFIB(pB171), IncFII	129346	MOBF	MPF_F	conjugative	blaNDM-5	aadA2, blaTEM-1B, dfrA12, mphA, qepA4, sul1, tetB	CP030329	0.00216198	Escherichia coli	pemIK, vapBC
pEC190486_1_NDM5	IncFIA, IncFII	124286	MOBF	MPF_F	conjugative	blaNDM-5	aadA2, blaTEM-1B, dfrA12, mphA, rmtB, sul1, tetA	AP018833	0.00896738	Escherichia coli	ccdAB, pemIK, vapBC
pEC190759_1_NDM5	IncFIB(pQil), IncFII(pKP91)	137130	MOBF,MOBF	MPF_F	conjugative	blaNDM-5	aadA5, aph(3')-VI, drfA17, qnrS1, sul1	CP009115	0.0117564	Klebsiella pneumoniae	vapBC
pEC200461_1_NDM5	IncFIB(pB171), IncFIC(FII)	115135	MOBF	MPF_F	conjugative	blaNDM-5	aadA5, blatTEM-1B, dfrA17, sul1, tetB	MK291500	0.00325637	Escherichia coli	pemIK, vapBC
pKP1906522_1_NDM5	IncFIB(pQil), IncFII(pKP91)	134096	MOBF,MOBF	MPF_F	conjugative	blaNDM-5	aac(6')-II, aph(3')-VI, blaOXA-10, qnrS1, sul1	CP009115	0.0109571	Klebsiella pneumoniae	vapBC
* gene located on chromosome

## Sheet: Table S3 Additional plasmids 
Table 3: Summary of additional plasmids and features of additional plasmids carrying antimicrobial resistance genes.
Plasmid ID	Species	Plasmid Size	MOB	MPF	Mobilisation	Inc group	AMR genes	Total AMR genes	Mash nearest neighbor	Mash neighbor distance	Mash neighbor identification
pB18083_2	Klebsiella pneumoniae	248177	MOBF,MOBF	MPF_F	conjugative	IncFIA(HI1), IncFII(pKP91)	aac(3)-IIa, aac(6')-Ib-cr, aph(3'')-Ib, aph(6)-Id, blaCTX-M-15, blaOXA-1, blaTEM-1B, dfrA14, qnrB1, sul2, tet(A)	11	CP024500	0.015943	Klebsiella pneumoniae
pB18185_2	Klebsiella pneumoniae	179533	MOBF	MPF_F	conjugative	IncFIA(HI1), IncFII(p14), IncR	aac(3)-IIa, aadA2, ant(3'')-Ia, blaTEM-1A, cmlA1, dfrA14, floR, mph(A), sul3	9	CP018448	0.0330427	Klebsiella pneumoniae
pB18235_2	Klebsiella pneumoniae	132423	-	-	non-mobilizable	IncFIB(K)	aac(3)-IIa_6, aac(6')-Ib-cr, aadA2, aph(3')-Ia, blaCTX-M-15, blaOXA-1, dfrA12, mph(A), qacE, sul1	10	CP025817	0.00737682	Klebsiella pneumoniae
pB18271_2	Escherichia coli	80339	MOBC	MPF_T	conjugative	IncFIB(K)	aph(3'')-Ib, aph(6)-Id, blaTEM-1B, dfrA14, qnrS1, sul2, tet(A)	7	MG773378	0.0011089	Escherichia coli
pB18291_5*	Klebsiella pneumoniae	128514	-	-	non-mobilizable	IncFIB(K)	aac(3)-IIa, aac(6')-Ib-cr, aadA2, aph(3')-Ia, blaCTX-M-15, blaOXA-1, dfrA12, mph(A), qacE, sul1	10	CP025817	0.00730426	Klebsiella pneumoniae
pB19321_2	Klebsiella variicola	206531	MOBF,MOBF	MPF_F	conjugative	IncFIB(K)	tetD	1	CP036443	0.00249129	Klebsiella pneumoniae
B19446	Enterobacter hormaechei	N/A	N/A	N/A	N/A	N/A	N/A	0	N/A	N/A	N/A
B20118	Escherichia coli	N/A	N/A	N/A	N/A	N/A	N/A	0	N/A	N/A	N/A
B20121	Klebsiella pneumoniae	N/A	N/A	N/A	N/A	N/A	N/A	0	N/A	N/A	N/A
B20154	Klebsiella pneumoniae	N/A	N/A	N/A	N/A	N/A	N/A	0	N/A	N/A	N/A
B20158	Klebsiella pneumoniae	N/A	N/A	N/A	N/A	N/A	N/A	0	N/A	N/A	N/A
CI190083	Citrobacter freundii	N/A	N/A	N/A	N/A	N/A	N/A	0	N/A	N/A	N/A
pCI190534_5*	Citrobacter freundii	355944	MOBF,MOBH	MPF_T	conjugative	IncN, pKPC-CAV1321	ant(2'')-Ia, dfrA14, qnrS1	3	CP045556	0.0194991	Citrobacter sp. S39
pEN190254_2	Enterobacter hormaechei	94853	-	-	non-mobilizable	IncFIB(K)	aac(3)-IIa, aac(6')-Ib-cr, ant(3'')-Ia, aph(3'')-Ib, aph(6)-Id, blaCTX-M-15, blaOXA-1, blaTEM-1B, catA1, dfrA14, qnrB1, sul2, tet(A)	13	MH745930	0.0350415	Klebsiella pneumoniae
pEN200458_2_VIM	Enterobacter hormaechei	292990	MOBH	MPF_F	conjugative	IncHI2, IncHI2A, pKPC-CAV1321	aph(3'')-Ib, aph(6)-Id, blaSHV-12, blaTEM-1B, blaVIM-1, dfrA19, mcr-9, qnrA1, sul1, tet(D)	10	CP042552	0.00263042	Enterobacter hormaechei
KO190245	Klebsiella oxytoca	N/A	N/A	N/A	N/A	N/A	N/A	0	N/A	N/A	N/A
pKO190322_3*	Klebsiella pasteurii	48610	MOBP	MPF_T	conjugative	IncX3	qnrS1	1	CP043513	0.0326168	Enterobacter kobei
pKO190356_3*	Klebsiella pasteurii	48610	MOBP	MPF_T	conjugative	IncX3	qnrS1	1	CP043513	0.0326168	Enterobacter kobei
pKO2008341_8	Klebsiella michiganensis	27789	MOBP	-	mobilizable	IncP6	blaOXA-392, qacE, sul1	3	KX912255	0.0267335	Enterobacter cloacae
pKO200862_3	Klebsiella pasteurii	47309	MOBP	MPF_T	conjugative	IncX3	qnrS1	1	NC_019083	0.0317837	Escherichia coli
KP190412	Klebsiella pneumoniae	N/A	N/A	N/A	N/A	N/A	N/A	0	N/A	N/A	N/A
pB18188_3	Klebsiella pneumoniae	13841	MOBC	-	mobilizable	ColRNAI	aac(6')-Ib	1	CP022576	2.38e-05	Klebsiella pneumoniae
B18196	Citrobacter freundii	N/A	N/A	N/A	N/A	N/A	N/A	0	N/A	N/A	N/A
pB19293_3	Klebsiella pneumoniae	98838	MOBF	MPF_T	conjugative	IncN, IncR	tetA	1	AP018557	0.0236777	Klebsiella pneumoniae
pB19293_6	Klebsiella pneumoniae	29507	-	-	non-mobilizable	-	aac(6')-IIc, aac(6')-Ib-cr, ARR-3, dfrA27, ere(A), sul1, qnrB6	7	NC_019984	0.0719629	Citrobacter freundii
KP1806281	Klebsiella pneumoniae	N/A	N/A	N/A	N/A	N/A	N/A	0	N/A	N/A	N/A
pKP1902196_2	Klebsiella pneumoniae	43379	MOBP	MPF_T	conjugative	IncX3	blaSHV-182	1	CP021715	0.000143503	Klebsiella pneumoniae
pKP2009864_3	Klebsiella pneumoniae	59198	MOBF	MPF_T	conjugative	IncN	blaACC, dfrA16, qacE_1, sul1	4	KT345946	0.00804257	Enterobacter cloacae
pB19374_2	Escherichia coli	73794	MOBF	MPF_F	conjugative	IncFIC(FII)	blaTEM-1B	1	AP014877	0.0104835	Escherichia coli
pB19429_3	Escherichia coli	48552	MOBP	MPF_I	conjugative	IncI(Gamma)	blaCMY-42	1	KY463221	9.55e-05	Escherichia coli
pB19522_2**	Escherichia coli	102838	MOBF	MPF_F	conjugative	IncFIA, IncFIB(AP001918),IncFIC(FII)	N/A	0	CP011064	0.0179508	Escherichia coli str. Sanji
B20105	Escherichia coli	N/A	N/A	N/A	N/A	N/A	N/A	0	N/A	N/A	N/A
pB20123_2	Escherichia coli	112121	MOBP,MOBP	MPF_I	conjugative	IncB/O/K/Z	dfrA5, mph(A), qacE, sul1	4	MK455767	0.0290489	Escherichia coli
pB20127_2	Escherichia coli	67118	MOBP	MPF_I	conjugative	IncI(Gamma)	blaCMY-42	1	CP021882	0.000385581	Escherichia coli
pB20159_3	Escherichia coli	48552	MOBP	MPF_I	conjugative	IncI(Gamma)	blaCMY-42	1	KY463221	9.55e-05	Escherichia coli
pB20159_4	Escherichia coli	6200	-	-	mobilizable	Col(pHAD28)	aph(6)-Id, sul2	2	LT985316	0.000167546	Escherichia coli
pEC190486_2	Escherichia coli	28545	-	-	mobilizable	IncX1	aph(6)-Id, dfrA14, qnrS1, tet(A)	3	MH884649	0.00993767	Salmonella sp.
EC190329	Escherichia coli	N/A	N/A	N/A	N/A	N/A	N/A	0	N/A	N/A	N/A
pKP1906522_2	Klebsiella pneumoniae	192083	-	-	non-mobilizable	IncFIB(K)(pCAV1099-114)	aac(6')-Ib-cr, aadA5, aph(3')-Ia, blaCTX-M-15, blaOXA-1, dfrA17, mph(A), qacE, sul1	9	CP031799	0.0168391	Klebsiella pneumoniae
pEC190759_2	Escherichia coli	119625	MOBF,MOBP	MPF_F	conjugative	Col156, IncFIB(AP001918), IncFII(29)	blaTEM-1B	1	CP000244	0.00251903	Escherichia coli UTI89
EC200461	Escherichia coli	N/A	N/A	N/A	N/A	N/A	N/A	0	N/A	N/A	N/A
* It was not possible to completely close all of these plasmids
**Plasmid co-carried by isolate with IncX3 encoded blaNDM-5

## Sheet: Table S4 Conjugation study
Table S4: Results of conjugation study carried out on a selection of isolates.
Donor					Transconjugant (Eschericia coli J53)
Isolate	Species	Predicted conjugation	CPE gene	MIC	Conjugation	Efficiency	Gene Detected	MIC
KO190356	Klebsiella pasteurii	non-mobilisable	blaOXA-48	0.5	Not Detected	-	Not Detected	-
KO190322	Klebsiella pasteurii	conjugative	blaOXA-48	0.38	Detected	0.0321	blaOXA-48	0.5
KO190245	Klebsiella oxytoca	non-mobilisable	blaOXA-48	0.19	Detected	-	Not Detected	-
B18083	Klebsiella pneumoniae	conjugative	blaOXA-48	0.5	Detected	0.0067	blaOXA-48	0.38
B18271	Escherichia coli	conjugative	blaOXA-48	0.25	Detected	0.0554	blaOXA-48	0.38
B18185	Klebsiella pneumoniae	conjugative	blaOXA-48	3	Not Detected	-	Not Detected	-
EN200458	Enterobacter hormaechei	conjugative	blaOXA-48/blaVIM-1	2	Detected	0.9836	blaOXA-48	0.38
KP1902196	Klebsiella pneumoniae	conjugative	blaKPC-2	4	Not Detected	-	Not Detected	-

## Sheet: Table S5 Quast results 
Table S5: Genomes assembly statistics and NCBI accession numbers.
Isolate	Coverage	N50	GC%	No Contigs	NCBI accession number
B18083	96	5346765	57.12	5	SAMN39432603
B18185	292	5536659	56.7	6	SAMN39589781
B18235	136	5348651	57.18	8	SAMN39434441
B18271	169	4714890	50.92	3	SAMN39434747
B18291	136	5374746	57.17	14	SAMN39529851
B19321	151	5466516	57.21	3	SAMN39434823
B19446	101	4907562	55.12	2	SAMN39434824
B20118	263	5192086	50.51	4	SAMN39530253
B20121	353	5165990	57.16	4	SAMN39435300
B20154	257	5251085	57.25	3	SAMN39435301
B20158	288	5118963	57.25	5	SAMN39530327
CI190083	50	5060645	51.56	5	SAMN39435378
CI190534	58	5055405	51.54	24	SAMN39531268
EN190254	60	4711904	54.95	9	SAMN39531804
EN200458	45	4600125	54.68	4	SAMN39484128
KO190245	50	5891664	55.07	3	SAMN39435459
KO190322	71	5918932	55.28	9	SAMN39531823
KO190356	56	5921901	55.29	9	SAMN39531857
KO2008341	212	5881689	55.37	14	SAMN39593689
KO200862	47	5917837	55.28	4	SAMN39532325
KP190412	77	5411358	56.76	20	SAMN39555872
B18188	173	5424440	57.07	5	SAMN39499813
B18196	269	5156024	51.6	6	SAMN39499919
B19293	200	5282409	56.35	10	SAMN39499960
KP1806281	121	5450063	57.05	11	SAMN39555893
KP1902196	73	5378888	57.08	5	SAMN39500185
KP2009864	81	5385855	56.87	7	SAMN39593715
B19374	210	5061136	50.76	4	SAMN39500198
B19429	156	5159281	50.59	6	SAMN39500200
B19522	153	4962791	50.65	9	SAMN39529973
B20105	299	5107411	50.61	5	SAMN39500209
B20123	307	5138724	50.7	9	SAMN39500237
B20127	342	4874871	50.81	4	SAMN39500254
B20159	285	4806033	50.74	6	SAMN39500351
EC190486	121	4624169	50.91	6	SAMN39531306
EC190329	126	5137970	50.69	4	SAMN39501223
KP1906522	106	5398213	56.9	6	SAMN39501656
EC190759	226	4894952	50.87	3	SAMN39501362
EC200461	84	5044154	50.56	9	SAMN39501436

## Sheet: Table S6 Reference Genomes
Table S6: Reference genomes assembly statistics
Assembly	Species	ST	# contigs	Total length	GC (%)	N50	N90
GCF_022699465.1_ESCO_ST167	Escherichia coli	ST167	7	5141416	50.78	4849672	4849672
GCF_947390085.1_ESCO_ST405	Escherichia coli	ST405	6	5392969	50.56	5207974	5207974
GCF_947391185.1_ST11	Klebsiella pneumoniae	ST11	6	5570686	57.23	5210054	5210054
SRR11046432	Klebsiella pasteurii	ST416	86	6113329	55.38	321670	57498
SRR16761272	Klebsiella pneumoniae	ST258	100	5645577	57.23	185776	40494
SRR3051116	Klebsiella pneumoniae	ST289	18	5324040	57.43	2893161	331866

## Sheet: Supplementary figures
Figure S1: Heatmap displaying the Average Nucleotide Identity of the plasmids carrying the blaOXA-48 gene.
Figure S2: Heatmap displaying the Average Nucleotide Identity of the plasmids carrying the blaKPC-2 gene.
Figure S3: Heatmap displaying the Average Nucleotide Identity of the plasmids carrying the blaNDM-5 gene.
